# Supplementary material for: Structurally Diverse Polycyclic Salicylaldehyde Derivative Enantiomers from a Marine-Derived Fungus Eurotium sp. SCSIO F452
Source: Mar Drugs. 2021 Sep 26;19(10):543. doi: 10.3390/md19100543 (PMC8538301; doi:10.3390/md19100543)
Supplement: Supplementary file 1 [file marinedrugs-19-00543-s001.zip]

Archive with 1 entries (1 files):
- marinedrugs-1379758-supplementary.pdf
